# Supplementary material for: Effect of tempol and straw size on rooster sperm quality and fertility after post-thawing
Source: Sci Rep. 2022 Jul 16;12:12192. doi: 10.1038/s41598-022-16507-6 (PMC9288470; doi:10.1038/s41598-022-16507-6)
Supplement: Supplementary file 1 — Supplementary Information. [file 41598_2022_16507_MOESM1_ESM.xls]

## Sheet: Sheet1
repeat	treat	straw	TM	PM	VAP	VSL	VCL	LIN(VSL/VCL)	STR(VSL/VAP)	ALH	BCF	membrane integrity	abnormal forms	Viable	Apoptotic	dead	mitochondria activity	ROS	SOD	TAC	GPX
1	0	0.25	33.56	20.02	31.39	15.58	57	27.33	49.63	4	17.05	40.64	14.64	42.8	27.41	29.79	38.77	4.1	110.74	1.08	55.09
2	0	0.25	39.25	15.76	26.56	16.03	57.9	27.69	60.35	4.98	17.46	40.36	22.68	36.7	18.81	44.49	31.62	4.18	101.54	0.92	51.93
3	0	0.25	38.75	17.78	30	19.48	43.27	45.02	64.93	6.93	15.26	39.72	17.21	36.87	24.85	38.28	33.63	4.24	127.5	1.41	57.6
4	0	0.25	40.76	17.32	34.09	16.38	50.98	32.13	48.05	5.44	19.66	33.65	13.53	42.51	23.45	34.04	36.18	4.23	85.95	0.95	54.18
5	0	0.25	44.92	17.77	35.07	19.22	52.12	36.88	54.8	5.89	14.72	41.56	11.99	31.46	26.02	42.52	36.36	4.15	112.89	1.23	54.99
6	0	0.25	39.45	17.84	28.69	18.3	55.76	32.82	63.79	4.84	16	38.21	14.38	31.99	27.01	41	40.2	4.23	116.3	1.53	51.08
7	0	0.25	44.81	14.18	34.95	18.47	65.98	27.99	52.85	5.42	16.28	28.6	23.39	38.68	22.59	38.73	38.33	4.49	120.07	1.16	51.23
8	0	0.25	39.1	19.37	30.65	13.47	60.23	22.36	43.95	6.17	15.16	41.05	18.19	34.86	24.99	40.15	33.41	4.35	123.26	0.91	48.73
1	5	0.25	57.37	18.28	35.16	18.3	59.84	30.58	52.05	5.13	17.49	54.7	19.79	45.41	26.91	27.68	49.07	3.61	99.45	1.72	55.33
2	5	0.25	54.49	18.28	29	19.73	54.4	36.27	68.03	3.36	14.65	46.24	15.48	44.35	20.81	34.84	49.56	3.81	97.73	1.63	65.45
3	5	0.25	49.52	27.83	32.46	16.24	51.49	31.54	50.03	4.68	16.06	46.52	12.39	42.26	16.37	41.37	44.65	3.67	102.34	1.55	57.21
4	5	0.25	51	26.28	30.44	17.14	55.96	30.63	56.31	5.49	16.54	41.3	24.97	48.03	27.31	24.66	47.04	3.37	141.1	1.75	56.16
5	5	0.25	51.87	16.11	39.05	16.88	63.87	26.43	43.23	5.2	17.15	47.33	18.63	38.27	22.65	39.08	49.76	3.49	154.37	1.69	54.22
6	5	0.25	49.66	22.27	27.79	15.79	50.3	31.39	56.82	4.99	12.7	48.66	11.07	46.04	19.31	34.65	48.76	3.42	146.46	1.82	63.56
7	5	0.25	51.1	18.02	30.59	17.78	60.05	29.61	58.12	3.7	18.48	56.29	14.32	50.77	22.45	26.78	51.59	3.61	100.29	1.79	56.58
8	5	0.25	43.4	23.71	31.55	18.22	52.92	34.43	57.75	6.52	19.6	43.66	16.49	47.85	21.03	31.12	42.06	3.6	97.21	1.91	60.75
1	10	0.25	68.46	27.57	31.44	18.32	52.41	34.96	58.27	5.82	18.67	64.65	15.55	62.53	22.84	14.63	55.17	2.95	145.33	2.16	60.27
2	10	0.25	66.91	26.91	36.62	18.68	57.4	32.54	51.01	4.43	15.1	59.48	17.02	67.42	16.13	16.45	48.97	3	108.52	1.9	70.92
3	10	0.25	59.75	27.87	32.28	20.27	56.18	36.08	62.79	4.41	19.45	65.63	13.62	64.66	22.71	12.63	63.83	3.03	148.8	2.13	73.86
4	10	0.25	64.47	23.51	36.4	19.8	57.66	34.34	54.4	4.89	17.57	68.51	16.49	68.34	14.35	17.31	60.76	3.22	106.52	2.28	54.6
5	10	0.25	75.55	27.27	36.22	20.1	61.82	32.51	55.49	3.64	14.24	62.58	17.16	67.8	16.39	15.81	70.45	3.14	108.82	1.96	54.89
6	10	0.25	67.37	26.87	36.6	20.16	60.12	33.53	55.08	4.4	17.39	64.26	13.94	69.03	17.55	13.42	63.76	2.54	116.54	1.58	58.48
7	10	0.25	65.97	27.29	34.48	23.43	60.82	38.52	67.95	4.32	18.23	66.81	14.16	52.37	11.79	35.84	69.24	3.3	122.8	2.07	62.08
8	10	0.25	70.21	29.54	37.12	22.64	61.92	36.56	60.99	4.79	15.56	62.03	17.28	62.61	14.08	23.31	65.6	2.37	120.21	2.17	54.77
1	15	0.25	46.45	17.9	32.73	16.71	58.3	36.86	51.05	4.85	17.39	48.16	14.97	44.15	27.3	28.55	47.4	3.46	89.46	1.72	57.32
2	15	0.25	53.1	19	33.38	17.44	53.4	31.29	52.25	6.23	16.48	48.37	20.92	42.89	16.88	40.23	47.97	3.79	129.65	1.11	51.5
3	15	0.25	57.61	21.13	31.9	21.49	58.67	29.73	67.37	4.85	15.29	44.1	16.53	43.19	21.52	35.29	46.27	3.89	147.23	1.87	60.9
4	15	0.25	43.31	23.34	28.38	20.45	58.27	35.1	72.06	4.1	18.13	51.08	19.4	45.31	15.98	38.71	50.29	3.7	74.06	1.72	57.7
5	15	0.25	47.71	24.31	33.05	16.59	55.54	29.87	50.2	5.12	14.82	40.77	19.38	43.03	19.24	37.73	43.46	3.56	138.24	1.74	59.14
6	15	0.25	43.99	17.87	31.27	14.98	55.94	26.78	47.91	4.91	16.04	42.47	12.7	49.52	21.39	29.09	47.19	3.53	150.82	1.28	58.4
7	15	0.25	47.83	20.5	31.85	18.5	50.18	36.87	58.08	5.1	17.48	50.83	18.25	40.78	23.04	36.18	48.22	3.76	110.48	2.12	57.39
8	15	0.25	58.22	21.97	32.52	13.42	56.04	23.95	41.27	5.02	16.56	44.79	12.09	43.8	23.64	32.56	43.72	3.65	90.66	1.75	58.38
1	20	0.25	36	18.88	34.49	17.2	55.12	31.2	49.87	5.72	16.55	36.7	16.98	34.37	24.93	40.7	29	4.48	106.91	0.97	54.3
2	20	0.25	37.51	16.68	31.89	20.27	50.51	40.13	63.56	6.94	13.52	44.95	15.85	40.48	25.84	33.68	35.26	4.37	105.66	1.56	53.81
3	20	0.25	40.9	16.22	30.62	14.16	60.82	23.28	46.24	5.8	14.99	33.84	14.38	41.52	21.89	36.59	37.96	4.46	86.11	1.19	48.62
4	20	0.25	40.33	17.25	33.9	15.08	55.19	27.32	44.48	3.64	13.48	43.33	17.62	31.41	27.58	41.01	35.54	4.27	109.11	0.6	53.24
5	20	0.25	48.08	22.68	28.22	15.71	47.11	33.35	55.67	6.9	18.22	38.37	16.55	33.25	24.06	42.69	35.26	4.45	138.6	1.21	48.96
6	20	0.25	40.4	13.76	30.11	20.38	64.82	31.44	67.69	5.57	16.4	36.35	16.54	35.66	22.29	42.05	43.37	4.34	99.65	1.14	51.49
7	20	0.25	34.92	12.61	29.5	16.56	57.38	28.86	56.14	4.67	18.55	31.12	20.48	34.8	25.65	39.55	32.2	4.54	125.17	0.94	53.49
8	20	0.25	37.21	17.81	30.07	16.87	49.37	34.17	56.1	5.55	18.57	30.63	18.55	36.93	29.43	33.64	32.55	4.47	87.62	1.05	50.08
1	0	0.5	41.04	17.89	32.49	17.3	50.68	34.14	53.25	3.43	17.02	43.67	17.18	43.49	17.22	39.29	45.92	3.92	109.82	1.25	55.74
2	0	0.5	45.67	20.51	28.88	22.7	56.72	40.02	78.6	5.36	14.75	41.74	10.5	37.23	23.73	39.04	37.51	4.15	101.79	1.23	52.07
3	0	0.5	48.38	19.07	33.07	17.26	52.51	32.87	52.19	4.68	14.77	47.06	10.94	41.38	25	33.62	39.69	4.47	125.15	1.15	55.34
4	0	0.5	41.83	17.03	30.96	16.17	59.51	27.17	52.23	6.22	17.18	38.14	22.21	39.86	27.82	32.32	42.78	4.67	131.15	1.19	53.48
5	0	0.5	49.19	22.63	30.37	15.6	57.75	27.01	51.37	6.07	15.91	37.06	17.03	42.46	21.79	35.75	35.49	4.27	127.29	1.27	57.02
6	0	0.5	37.51	17.9	31.86	12.22	54.27	22.52	38.36	3.94	20.26	38.1	22.18	38.69	20.91	40.4	39.1	3.82	120.1	1.07	52.54
7	0	0.5	39.15	20.48	32.07	17.68	54.7	32.32	55.13	5.32	16.63	39.46	15.55	41.24	27.36	31.4	35.93	3.85	84.43	0.94	56.16
8	0	0.5	46.73	13.3	32.16	19.91	59.56	33.43	61.91	5.64	15.64	39.81	19.8	30.69	27.12	42.19	38.64	4.24	112.93	1.22	56.23
1	5	0.5	55.38	24.39	27.67	19.87	60.25	32.98	71.81	5.5	16.61	52.58	15.1	57.83	20.81	21.36	55.99	3.32	134.42	1.79	61.77
2	5	0.5	53.7	23.89	33.65	13.64	51.77	26.35	40.53	4.59	22.49	56.71	13.96	42.57	20.09	37.34	57.03	3.14	154.48	1.75	66.54
3	5	0.5	58.64	24.01	35.65	15.64	59.61	26.24	43.87	3.07	18.37	45.89	17.68	53.47	14.02	32.51	49.79	3.3	103.57	1.86	67.37
4	5	0.5	53.1	23.74	32.59	19.44	62.17	31.27	59.65	5.19	18.2	60.33	18.69	57.06	19.25	23.69	42.39	3.61	86.41	2.38	64.24
5	5	0.5	56.3	20.92	37.46	20.03	56.18	35.65	53.47	4.43	17.07	55.85	13.75	49.12	22.07	28.81	52.47	3.47	89.63	2.11	56.01
6	5	0.5	50.91	24.69	32.88	16.91	61.12	27.67	51.43	6.14	15	53.26	15.31	56.51	23.43	20.06	54.57	3.07	120.02	1.78	52.4
7	5	0.5	55.31	23.09	36	20.85	56.77	36.73	57.92	5.18	13.88	54.45	18.4	57.34	17.57	25.09	50.32	3.23	129.36	1.79	54.97
8	5	0.5	58.53	22.19	32.12	23.11	52.91	43.68	71.95	5.11	13.14	54.07	16.29	51.14	16.31	32.55	57.21	3.48	140.89	1.41	55.19
1	10	0.5	71.61	38.06	36.98	21.47	64.91	33.08	58.06	4.65	18.02	64.63	15.13	63.93	20.92	15.15	60.09	2.41	111.77	1.92	64.07
2	10	0.5	70.89	24.83	34.88	22.86	64.79	35.28	65.54	3.9	15.03	68.58	16.39	70.1	11.72	18.18	69.45	2.23	135.13	1.93	74.03
3	10	0.5	69.72	33.18	41.27	22.87	56.46	40.51	55.42	4.56	17.6	68.54	15	58.43	12.95	28.62	70.18	2.38	108.85	2.6	58.16
4	10	0.5	73.39	28.41	37.89	22.66	61.16	37.05	59.8	3.84	14.85	72.51	14.48	68.25	16.83	14.92	61.45	2.55	128.67	2.29	57.85
5	10	0.5	72.87	29.09	38.48	24.46	48.35	50.59	63.57	4.25	15.84	69.33	17.1	64.95	13.46	21.59	61.53	2.66	143.53	2.03	64.76
6	10	0.5	77.12	27.39	34.93	20.96	58.31	35.95	60.01	5.62	26.09	69.19	9.79	69.36	13.5	17.14	75.04	2.42	141.02	2.1	61.53
7	10	0.5	63.12	33.66	39.21	21.59	59.32	36.4	55.06	3.17	22.9	68.77	18	70	15.08	14.92	66.95	2.38	127.2	1.64	69.47
8	10	0.5	62.69	35.41	35.25	20.31	59.11	34.36	57.62	4.44	15.13	70.95	12.88	73.2	11.14	15.66	70.67	2.63	126.53	2.65	66.18
1	15	0.5	56.83	20.11	35.51	14.33	52.91	48.31	40.35	3.1	16.79	47.31	16.96	52.51	22.31	25.18	48.35	3.57	98.86	1.75	58.27
2	15	0.5	47.67	23.26	31.65	17.01	49.06	29.21	53.74	6.61	15.69	40.75	17.66	46.09	21.76	32.15	50.45	3.4	131.79	1.63	60.05
3	15	0.5	53.82	21.26	33.73	25.56	57.78	29.44	75.78	5.71	18.39	52.75	16.65	50.48	28.06	21.46	48.15	3.51	110.29	1.81	60.62
4	15	0.5	48.82	21.18	32.43	20.55	56.44	36.41	63.37	4.06	15.86	48.46	20.72	46.34	27.41	26.25	42.39	3.93	126.62	1.72	50.15
5	15	0.5	61.91	22.59	33.33	17.08	54.3	31.45	51.25	6.64	16	52.8	14.72	56.46	20.28	23.26	47.8	3.68	122.05	1.74	61.49
6	15	0.5	55.24	23.42	33.35	16.85	59.32	28.41	50.52	5.99	16.68	50.58	16.16	51.92	17.77	30.31	45.47	2.99	126.8	1.61	60.46
7	15	0.5	42.46	22.12	28.54	12.63	58.18	21.71	44.25	3.23	16.23	54.14	17.97	38.11	18.18	43.71	46.41	3.76	101.05	1.68	51.12
8	15	0.5	39.5	23.41	36.33	18.88	62.03	30.44	51.97	3.61	18.49	53.47	13.5	49.51	25.62	24.87	48.73	3.87	131.2	1.7	57.01
1	20	0.5	37.82	21.47	30.9	17	58.29	29.16	55.02	4.97	16.75	37.94	19.03	37.19	29.8	33.01	38.45	4.28	109.78	0.8	51.83
2	20	0.5	39.16	21.52	28.63	18.33	58.17	31.51	64.02	3.1	16.02	41.28	20.02	39.5	27.5	33	39.65	4.23	98.62	1.46	58.8
3	20	0.5	35.36	16.49	33.59	18.16	61.72	29.42	54.06	5.27	15.74	34.81	17.51	43.22	23.74	33.04	30.42	4.4	130.07	1.24	50.34
4	20	0.5	43.8	17.93	38.05	16.96	60.32	28.12	44.57	5.18	13.27	42.76	14.41	33.92	15.59	50.49	44.94	4.42	143.63	1.42	51.53
5	20	0.5	37.11	17.79	29.54	17.2	55.24	31.14	58.23	6.45	16.6	40.39	19.38	34.07	19.75	46.18	32.67	4.27	105.43	0.79	50.65
6	20	0.5	47.24	12.17	33.49	17.75	53.75	33.02	53	4.95	19.04	40.69	13.13	40.53	25.28	34.19	45.59	4.43	85.74	1.03	59.22
7	20	0.5	46.38	16.3	32.51	17.7	50.55	35.01	54.44	5.03	16.38	39.81	12.34	39.8	28.76	31.44	43.39	4.29	120.91	0.75	50.18
8	20	0.5	44.1	21.57	27.68	16.31	47.14	34.6	58.92	6.24	19.44	36.93	19.1	43.66	20.99	35.35	36.56	4.14	96.45	1.56	45.74

## Sheet: Sheet2
treat	total eggs	number of fertilite eggs	number of hatching eggs	fertility rate (embryonated eggs/total eggs) ×100	hatchability of fertile eggs [(hatched chick numbers/fertilized eggs) × 100]	hatched/initial eggs
0.25	200	80	52	40	65	26
10	200	85	56	42.5	65.8824	28
0.5	200	121	88	60.5	72.7273	44
10	200	128	95	64	74.2188	47.5
